# Supplementary material for: Three new Hutufeideria Hirschmann & Hiramatsu, 1977 from Southeast Asia, with the description of Hutufeideriidae fam. nov. (Acari, Mesostigmata)
Source: Zookeys. 2026 May 20;1280:63–81. doi: 10.3897/zookeys.1280.188887 (PMC13216784; doi:10.3897/zookeys.1280.188887)
Supplement: XML Treatment for Hutufeideriidae [file zookeys.1280.188887-treatment1.xml]

<!DOCTYPE tp:taxon-treatment
  PUBLIC "-//TaxonX//DTD Taxonomic Treatment Publishing DTD v0 20100105//EN" "tax-treatment-NSO.dtd">
<tp:taxon-treatment xmlns:tp="http://www.plazi.org/taxpub"><tp:treatment-meta><kwd-group><label>Taxon classification</label><kwd>
              <named-content content-type="kingdom">Animalia</named-content>
            </kwd><kwd>
              <named-content content-type="order">Echinosteliales</named-content>
            </kwd><kwd>
              <named-content content-type="family">Hutufeideriidae</named-content>
            </kwd></kwd-group><mixed-citation publication-type="journal"><person-group><name><surname>Kontschán</surname><given-names>Jenő</given-names></name><name><surname>Ábrahám</surname><given-names>Rita</given-names></name><name><surname>Ermilov</surname><given-names>Sergey G.</given-names></name></person-group><article-title>Three new <italic><tp:taxon-name><tp:taxon-name-part taxon-name-part-type="genus" reg="Hutufeideria">Hutufeideria</tp:taxon-name-part></tp:taxon-name></italic> Hirschmann &amp; Hiramatsu, 1977 from Southeast Asia, with the description of <tp:taxon-name><tp:taxon-name-part taxon-name-part-type="family" reg="Hutufeideriidae">Hutufeideriidae</tp:taxon-name-part></tp:taxon-name> fam. nov. (<tp:taxon-name><tp:taxon-name-part taxon-name-part-type="subclass" reg="Acari">Acari</tp:taxon-name-part></tp:taxon-name>, <tp:taxon-name><tp:taxon-name-part taxon-name-part-type="order" reg="Mesostigmata">Mesostigmata</tp:taxon-name-part></tp:taxon-name>)</article-title><source>Zookeys</source><day>20</day><month>05</month><year>2026</year><volume>1280</volume><fpage>63</fpage><lpage>81</lpage><pub-id pub-id-type="doi">10.3897/zookeys.1280.188887</pub-id></mixed-citation></tp:treatment-meta><tp:nomenclature><tp:taxon-name><object-id xmlns:xlink="http://www.w3.org/1999/xlink" content-type="arpha" xlink:type="simple">37F99E36-9F43-59DA-8F15-2F3EBA10960D</object-id>
                		<tp:taxon-name-part taxon-name-part-type="family" reg="Hutufeideriidae">Hutufeideriidae</tp:taxon-name-part>
                	
                		<object-id xmlns:xlink="http://www.w3.org/1999/xlink" content-type="zoobank" xlink:type="simple">https://zoobank.org/502F8E18-5480-42C5-91A1-CE13FEA6CF7C</object-id>
                	</tp:taxon-name><tp:taxon-status xmlns:xlink="http://www.w3.org/1999/xlink" xlink:type="simple">fam. nov.</tp:taxon-status><tp:nomenclature-citation-list><tp:nomenclature-citation><tp:taxon-name>
                <tp:taxon-name-part taxon-name-part-type="family" reg="Hutufeideriidae">Hutufeideriidae</tp:taxon-name-part>
              </tp:taxon-name><comment> Hirschmann, 1979: 69 (nomen nudum).</comment></tp:nomenclature-citation><tp:nomenclature-citation><tp:taxon-name>
                <tp:taxon-name-part taxon-name-part-type="family" reg="Hutufeideriidae">Hutufeideriidae</tp:taxon-name-part>
              </tp:taxon-name><comment> —<xref ref-type="bibr" rid="B2">Halliday 2016</xref>: 353.</comment></tp:nomenclature-citation></tp:nomenclature-citation-list></tp:nomenclature><tp:treatment-sec sec-type="Type genus"><title>Type genus.</title><p><italic><tp:taxon-name><tp:taxon-name-part taxon-name-part-type="genus" reg="Hutufeideria">Hutufeideria</tp:taxon-name-part></tp:taxon-name></italic> Hirschmann &amp; Hiramatsu, 1977: 69, by monotypy.</p></tp:treatment-sec><tp:treatment-sec sec-type="Diagnosis"><title>Diagnosis.</title><p>Idiosoma oval or rectangular, with brown coloration. Postdorsal shield present with weakly sclerotized, membranous caudal appendix. Genital shield of female scutiform or linguliform. Tritosternum with narrow basis, tritosternal laciniae subdivided into 3–4 pilose branches. Corniculi narrow, horn-like and bearing 1–5 lateral spines. Insertion of corniculi situated below level of insertion of <italic>h1</italic>. Internal malae pilose marginally. Hypostomal setae <italic>h1</italic> long, smooth or subdivided into 2–4 branches, <italic>h2</italic>, <italic>h3</italic> and <italic>h4</italic> marginally serrate. Epistome long, simple or apically subdivided into two branches, basally serrate and apically pilose. Chelicerae with internal sclerotised node, digitus fixus and digitus mobilis very long, with only 1–2 teeth apically. Palp trochanter with a short and a long marginally serrate or pilose ventral setae. Leg I with small apical claws.</p></tp:treatment-sec><tp:treatment-sec sec-type="Distribution"><title>Distribution.</title><p>Australia, Indonesia (Borneo and Sumatra), Malaysia (Perak and Sarawak), New Guinea, Japan, Singapore and Thailand.</p></tp:treatment-sec><tp:treatment-sec sec-type="Remarks"><title>Remarks.</title><p>When <xref ref-type="bibr" rid="B9">Hirschmann (1979)</xref> introduced the family name, <tp:taxon-name><tp:taxon-name-part taxon-name-part-type="family" reg="Hutufeideriidae">Hutufeideriidae</tp:taxon-name-part></tp:taxon-name>, he simply listed it and did not present a formal description, diagnosis, or designation of a type genus. Following Halliday’s (2016) suggestion about Hirschmann’s family name being a nomen nudum, we maintain the original name but formally establish it here as a new family. <tp:taxon-name><tp:taxon-name-part taxon-name-part-type="family" reg="Hutufeideriidae">Hutufeideriidae</tp:taxon-name-part></tp:taxon-name> is a monotypic family with one genus.</p></tp:treatment-sec><ref-list><ref id="B2"><mixed-citation xmlns:xlink="http://www.w3.org/1999/xlink" xlink:type="simple">Halliday RB (2016) Catalogue of families and their type genera in the mite suborder <tp:taxon-name><tp:taxon-name-part taxon-name-part-type="infraorder">Uropodina</tp:taxon-name-part></tp:taxon-name> (<tp:taxon-name><tp:taxon-name-part taxon-name-part-type="subclass">Acari</tp:taxon-name-part></tp:taxon-name>: <tp:taxon-name><tp:taxon-name-part taxon-name-part-type="order">Mesostigmata</tp:taxon-name-part></tp:taxon-name>). Zootaxa 4061(4): 347–366. <ext-link xlink:href="10.11646/zootaxa.4061.4.2" ext-link-type="doi" xlink:type="simple">https://doi.org/10.11646/zootaxa.4061.4.2</ext-link></mixed-citation></ref><ref id="B9"><mixed-citation xmlns:xlink="http://www.w3.org/1999/xlink" xlink:type="simple">Hirschmann W (1979) Stadiensystematik der <tp:taxon-name><tp:taxon-name-part taxon-name-part-type="superorder">Parasitiformes</tp:taxon-name-part></tp:taxon-name>. Teil 1. Stadienfamilien und Stadiengattungen der <tp:taxon-name><tp:taxon-name-part taxon-name-part-type="subtribe">Atrichopygidiina</tp:taxon-name-part></tp:taxon-name>, erstellt im Vergleich zum Gangsystem Hirschmann 1979. Acarologie. Schriftenreihe für Vergleichende Milbenkunde 26: 57–70.</mixed-citation></ref></ref-list></tp:taxon-treatment>
