# Supplementary material for: Three new Hutufeideria Hirschmann & Hiramatsu, 1977 from Southeast Asia, with the description of Hutufeideriidae fam. nov. (Acari, Mesostigmata)
Source: Zookeys. 2026 May 20;1280:63–81. doi: 10.3897/zookeys.1280.188887 (PMC13216784; doi:10.3897/zookeys.1280.188887)
Supplement: XML Treatment for Hutufeideria [file zookeys.1280.188887-treatment2.xml]

<!DOCTYPE tp:taxon-treatment
  PUBLIC "-//TaxonX//DTD Taxonomic Treatment Publishing DTD v0 20100105//EN" "tax-treatment-NSO.dtd">
<tp:taxon-treatment xmlns:tp="http://www.plazi.org/taxpub"><tp:treatment-meta><kwd-group><label>Taxon classification</label><kwd>
              <named-content content-type="kingdom">Animalia</named-content>
            </kwd><kwd>
              <named-content content-type="order">Echinosteliales</named-content>
            </kwd><kwd>
              <named-content content-type="family">Uropodidae</named-content>
            </kwd></kwd-group><mixed-citation publication-type="journal"><person-group><name><surname>Kontschán</surname><given-names>Jenő</given-names></name><name><surname>Ábrahám</surname><given-names>Rita</given-names></name><name><surname>Ermilov</surname><given-names>Sergey G.</given-names></name></person-group><article-title>Three new <italic><tp:taxon-name><tp:taxon-name-part taxon-name-part-type="genus" reg="Hutufeideria">Hutufeideria</tp:taxon-name-part></tp:taxon-name></italic> Hirschmann &amp; Hiramatsu, 1977 from Southeast Asia, with the description of <tp:taxon-name><tp:taxon-name-part taxon-name-part-type="family" reg="Hutufeideriidae">Hutufeideriidae</tp:taxon-name-part></tp:taxon-name> fam. nov. (<tp:taxon-name><tp:taxon-name-part taxon-name-part-type="subclass" reg="Acari">Acari</tp:taxon-name-part></tp:taxon-name>, <tp:taxon-name><tp:taxon-name-part taxon-name-part-type="order" reg="Mesostigmata">Mesostigmata</tp:taxon-name-part></tp:taxon-name>)</article-title><source>Zookeys</source><day>20</day><month>05</month><year>2026</year><volume>1280</volume><fpage>63</fpage><lpage>81</lpage><pub-id pub-id-type="doi">10.3897/zookeys.1280.188887</pub-id></mixed-citation></tp:treatment-meta><tp:nomenclature><label>Genus</label><tp:taxon-name><object-id xmlns:xlink="http://www.w3.org/1999/xlink" content-type="arpha" xlink:type="simple">32729210-B86B-528D-8C2E-0185BA615F58</object-id>
                		<tp:taxon-name-part taxon-name-part-type="genus" reg="Hutufeideria">Hutufeideria</tp:taxon-name-part>
                	</tp:taxon-name><tp:taxon-authority>Hirschmann &amp; Hiramatsu, 1977</tp:taxon-authority><tp:nomenclature-citation-list><tp:nomenclature-citation><tp:taxon-name>
                <tp:taxon-name-part taxon-name-part-type="genus" reg="Hutufeideria">Hutufeideria</tp:taxon-name-part>
              </tp:taxon-name><comment> Hirschmann &amp; Hiramatsu, 1977: 69.</comment></tp:nomenclature-citation><tp:nomenclature-citation><tp:taxon-name>
                <tp:taxon-name-part taxon-name-part-type="genus" reg="Hutufeideria">Hutufeideria</tp:taxon-name-part>
              </tp:taxon-name><comment> —<xref ref-type="bibr" rid="B11">Kontschán 2011</xref>: 58, <xref ref-type="bibr" rid="B1">Halliday 2015</xref>: 116, <xref ref-type="bibr" rid="B13">Kontschán 2024</xref>: 103–104.</comment></tp:nomenclature-citation></tp:nomenclature-citation-list></tp:nomenclature><tp:treatment-sec sec-type="Diagnosis"><title>Diagnosis.</title><p>See the family.</p></tp:treatment-sec><tp:treatment-sec sec-type="Type species."><title>Type species.</title><p><italic><tp:taxon-name><tp:taxon-name-part taxon-name-part-type="genus" reg="Hutufeideria">Hutufeideria</tp:taxon-name-part> <tp:taxon-name-part taxon-name-part-type="species" reg="hutuae">hutuae</tp:taxon-name-part></tp:taxon-name></italic> Hirschmann &amp; Hiramatsu, 1977, by original designation.</p></tp:treatment-sec><tp:treatment-sec sec-type="Remarks"><title>Remarks.</title><p>Thus far, we know only 14 <italic><tp:taxon-name><tp:taxon-name-part taxon-name-part-type="genus" reg="Hutufeideria">Hutufeideria</tp:taxon-name-part></tp:taxon-name></italic> species, all collected in the Austral-Asian and Southeast Asian regions.</p><sec sec-type="List of the known Hutufeideria species" id="sec5"><title>List of the known <italic><tp:taxon-name><tp:taxon-name-part taxon-name-part-type="genus" reg="Hutufeideria">Hutufeideria</tp:taxon-name-part></tp:taxon-name></italic> species</title><p>
              <bold><italic><tp:taxon-name><tp:taxon-name-part taxon-name-part-type="genus" reg="Hutufeideria">Hutufeideria</tp:taxon-name-part> <tp:taxon-name-part taxon-name-part-type="species" reg="alata">alata</tp:taxon-name-part></tp:taxon-name></italic> Kontschán, 2011</bold>
            </p><p><italic><tp:taxon-name><tp:taxon-name-part taxon-name-part-type="genus" reg="Hutufeideria">Hutufeideria</tp:taxon-name-part> <tp:taxon-name-part taxon-name-part-type="species" reg="alata">alata</tp:taxon-name-part></tp:taxon-name></italic> Kontschán, 2011: 62–65.</p><p><italic><tp:taxon-name><tp:taxon-name-part taxon-name-part-type="genus" reg="Hutufeideria">Hutufeideria</tp:taxon-name-part> <tp:taxon-name-part taxon-name-part-type="species" reg="alata">alata</tp:taxon-name-part></tp:taxon-name></italic>: <xref ref-type="bibr" rid="B16">Kontschán and Ripka 2016</xref>: 300; <xref ref-type="bibr" rid="B13">Kontschán 2024</xref>: 103.</p><p><bold>Distribution</bold>. Thailand.</p><p>
              <bold><italic><tp:taxon-name><tp:taxon-name-part taxon-name-part-type="genus" reg="Hutufeideria">Hutufeideria</tp:taxon-name-part> <tp:taxon-name-part taxon-name-part-type="species" reg="aoki">aoki</tp:taxon-name-part></tp:taxon-name></italic> Hiramatsu, 1979</bold>
            </p><p><italic><tp:taxon-name><tp:taxon-name-part taxon-name-part-type="genus" reg="Hutufeideria">Hutufeideria</tp:taxon-name-part> <tp:taxon-name-part taxon-name-part-type="species" reg="aoki">aoki</tp:taxon-name-part></tp:taxon-name></italic> Hiramatsu, 1979: 88–89</p><p><italic><tp:taxon-name><tp:taxon-name-part taxon-name-part-type="genus" reg="Hutufeideria">Hutufeideria</tp:taxon-name-part> <tp:taxon-name-part taxon-name-part-type="species" reg="aoki">aoki</tp:taxon-name-part></tp:taxon-name></italic>: <xref ref-type="bibr" rid="B18">Wiśniewski and Hirschmann 1993</xref>: 29; <xref ref-type="bibr" rid="B11">Kontschán 2011</xref>: 65; <xref ref-type="bibr" rid="B16">Kontschán and Ripka 2016</xref>: 300; <xref ref-type="bibr" rid="B13">Kontschán 2024</xref>: 103.</p><p><bold>Distribution</bold>. Japan.</p><p>
              <bold><italic><tp:taxon-name><tp:taxon-name-part taxon-name-part-type="genus" reg="Hutufeideria">Hutufeideria</tp:taxon-name-part> <tp:taxon-name-part taxon-name-part-type="species" reg="deliciosa">deliciosa</tp:taxon-name-part></tp:taxon-name></italic> Hiramatsu, 1978</bold>
            </p><p><italic><tp:taxon-name><tp:taxon-name-part taxon-name-part-type="genus" reg="Hutufeideria">Hutufeideria</tp:taxon-name-part> <tp:taxon-name-part taxon-name-part-type="species" reg="deliciosa">deliciosa</tp:taxon-name-part></tp:taxon-name></italic> Hiramatsu, 1978a: 108–109.</p><p><italic><tp:taxon-name><tp:taxon-name-part taxon-name-part-type="genus" reg="Hutufeideria">Hutufeideria</tp:taxon-name-part> <tp:taxon-name-part taxon-name-part-type="species" reg="deliciosa">deliciosa</tp:taxon-name-part></tp:taxon-name></italic>: <xref ref-type="bibr" rid="B18">Wiśniewski and Hirschmann 1993</xref>: 30; <xref ref-type="bibr" rid="B11">Kontschán 2011</xref>: 65; <xref ref-type="bibr" rid="B16">Kontschán and Ripka 2016</xref>: 300; <xref ref-type="bibr" rid="B13">Kontschán 2024</xref>: 103.</p><p><bold>Distribution</bold>. New Guinea.</p><p>
              <bold><italic><tp:taxon-name><tp:taxon-name-part taxon-name-part-type="genus" reg="Hutufeideria">Hutufeideria</tp:taxon-name-part> <tp:taxon-name-part taxon-name-part-type="species" reg="feideri">feideri</tp:taxon-name-part></tp:taxon-name></italic> Hirschmann &amp; Hiramatsu, 1977</bold>
            </p><p><italic><tp:taxon-name><tp:taxon-name-part taxon-name-part-type="genus" reg="Hutufeideria">Hutufeideria</tp:taxon-name-part> <tp:taxon-name-part taxon-name-part-type="species" reg="feideri">feideri</tp:taxon-name-part></tp:taxon-name></italic> Hirschmann &amp; Hiramatsu, 1977: 70–71.</p><p><italic><tp:taxon-name><tp:taxon-name-part taxon-name-part-type="genus" reg="Hutufeideria">Hutufeideria</tp:taxon-name-part> <tp:taxon-name-part taxon-name-part-type="species" reg="feideri">feideri</tp:taxon-name-part></tp:taxon-name></italic>: <xref ref-type="bibr" rid="B18">Wiśniewski and Hirschmann 1993</xref>: 30; <xref ref-type="bibr" rid="B11">Kontschán 2011</xref>: 65; <xref ref-type="bibr" rid="B16">Kontschán and Ripka 2016</xref>: 300; <xref ref-type="bibr" rid="B13">Kontschán 2024</xref>: 103.</p><p><bold>Distribution</bold>. New Guinea.</p><p>
              <bold><italic><tp:taxon-name><tp:taxon-name-part taxon-name-part-type="genus" reg="Hutufeideria">Hutufeideria</tp:taxon-name-part> <tp:taxon-name-part taxon-name-part-type="species" reg="feiderisimilis">feiderisimilis</tp:taxon-name-part></tp:taxon-name></italic> Hiramatsu, 1981</bold>
            </p><p><italic><tp:taxon-name><tp:taxon-name-part taxon-name-part-type="genus" reg="Hutufeideria">Hutufeideria</tp:taxon-name-part> <tp:taxon-name-part taxon-name-part-type="species" reg="feiderisimilis">feiderisimilis</tp:taxon-name-part></tp:taxon-name></italic> Hiramatsu, 1981: 104–105.</p><p><italic><tp:taxon-name><tp:taxon-name-part taxon-name-part-type="genus" reg="Hutufeideria">Hutufeideria</tp:taxon-name-part> <tp:taxon-name-part taxon-name-part-type="species" reg="feiderisimilis">feiderisimilis</tp:taxon-name-part></tp:taxon-name></italic> Hiramatsu, 1981: <xref ref-type="bibr" rid="B18">Wiśniewski and Hirschmann 1993</xref>: 30; <xref ref-type="bibr" rid="B11">Kontschán 2011</xref>: 65; <xref ref-type="bibr" rid="B16">Kontschán and Ripka 2016</xref>: 300; <xref ref-type="bibr" rid="B13">Kontschán 2024</xref>: 103.</p><p><bold>Distribution</bold>. New Guinea.</p><p>
              <bold><italic><tp:taxon-name><tp:taxon-name-part taxon-name-part-type="genus" reg="Hutufeideria">Hutufeideria</tp:taxon-name-part> <tp:taxon-name-part taxon-name-part-type="species" reg="haradai">haradai</tp:taxon-name-part></tp:taxon-name></italic> Hiramatsu, 1983</bold>
            </p><p><italic><tp:taxon-name><tp:taxon-name-part taxon-name-part-type="genus" reg="Hutufeideria">Hutufeideria</tp:taxon-name-part> <tp:taxon-name-part taxon-name-part-type="species" reg="haradai">haradai</tp:taxon-name-part></tp:taxon-name></italic> Hiramatsu, 1983: 66–68.</p><p><italic><tp:taxon-name><tp:taxon-name-part taxon-name-part-type="genus" reg="Hutufeideria">Hutufeideria</tp:taxon-name-part> <tp:taxon-name-part taxon-name-part-type="species" reg="haradai">haradai</tp:taxon-name-part></tp:taxon-name></italic>: <xref ref-type="bibr" rid="B18">Wiśniewski and Hirschmann 1993</xref>: 30; <xref ref-type="bibr" rid="B11">Kontschán 2011</xref>: 65; <xref ref-type="bibr" rid="B16">Kontschán and Ripka 2016</xref>: 300; <xref ref-type="bibr" rid="B13">Kontschán 2024</xref>: 103.</p><p><bold>Distribution</bold>. Indonesia, Borneo.</p><p>
              <bold><italic><tp:taxon-name><tp:taxon-name-part taxon-name-part-type="genus" reg="Hutufeideria">Hutufeideria</tp:taxon-name-part> <tp:taxon-name-part taxon-name-part-type="species" reg="hirschmanni">hirschmanni</tp:taxon-name-part></tp:taxon-name></italic> Hiramatsu, 1978</bold>
            </p><p><italic><tp:taxon-name><tp:taxon-name-part taxon-name-part-type="genus" reg="Hutufeideria">Hutufeideria</tp:taxon-name-part> <tp:taxon-name-part taxon-name-part-type="species" reg="hirschmanni">hirschmanni</tp:taxon-name-part></tp:taxon-name></italic> Hiramatsu, 1978a: 106–108.</p><p><italic><tp:taxon-name><tp:taxon-name-part taxon-name-part-type="genus" reg="Hutufeideria">Hutufeideria</tp:taxon-name-part> <tp:taxon-name-part taxon-name-part-type="species" reg="hirschmanni">hirschmanni</tp:taxon-name-part></tp:taxon-name></italic>: <xref ref-type="bibr" rid="B18">Wiśniewski and Hirschmann 1993</xref>: 30; <xref ref-type="bibr" rid="B11">Kontschán 2011</xref>: 65; <xref ref-type="bibr" rid="B16">Kontschán and Ripka 2016</xref>: 300; <xref ref-type="bibr" rid="B13">Kontschán 2024</xref>: 103.</p><p><bold>Distribution</bold>. New Guinea.</p><p>
              <bold><italic><tp:taxon-name><tp:taxon-name-part taxon-name-part-type="genus" reg="Hutufeideria">Hutufeideria</tp:taxon-name-part> <tp:taxon-name-part taxon-name-part-type="species" reg="hirschmannoides">hirschmannoides</tp:taxon-name-part></tp:taxon-name></italic> Kontschán, 2011</bold>
            </p><p><italic><tp:taxon-name><tp:taxon-name-part taxon-name-part-type="genus" reg="Kaszabjbaloghia">Kaszabjbaloghia</tp:taxon-name-part> <tp:taxon-name-part taxon-name-part-type="species" reg="hirschmanni">hirschmanni</tp:taxon-name-part></tp:taxon-name></italic><xref ref-type="bibr" rid="B4">Hiramatsu 1978b</xref>: 109–111.</p><p><italic><tp:taxon-name><tp:taxon-name-part taxon-name-part-type="genus" reg="Hutufeideria">Hutufeideria</tp:taxon-name-part> <tp:taxon-name-part taxon-name-part-type="species" reg="hirschmannoides">hirschmannoides</tp:taxon-name-part></tp:taxon-name></italic> Kontschán, 2011: 58.</p><p><italic><tp:taxon-name><tp:taxon-name-part taxon-name-part-type="genus" reg="Kaszabjbalogbia">Kaszabjbalogbia</tp:taxon-name-part> <tp:taxon-name-part taxon-name-part-type="species" reg="hirschmanni">hirschmanni</tp:taxon-name-part></tp:taxon-name></italic>: <xref ref-type="bibr" rid="B18">Wiśniewski and Hirschmann 1993</xref>: 32.</p><p><italic><tp:taxon-name><tp:taxon-name-part taxon-name-part-type="genus" reg="Hutufeideria">Hutufeideria</tp:taxon-name-part> <tp:taxon-name-part taxon-name-part-type="species" reg="hirschmannoides">hirschmannoides</tp:taxon-name-part></tp:taxon-name></italic>: <xref ref-type="bibr" rid="B11">Kontschán 2011</xref>: 65; <xref ref-type="bibr" rid="B16">Kontschán and Ripka 2016</xref>: 300; <xref ref-type="bibr" rid="B13">Kontschán 2024</xref>: 103.</p><p><bold>Distribution</bold>. Australia.</p><p>
              <bold><italic><tp:taxon-name><tp:taxon-name-part taxon-name-part-type="genus" reg="Hutufeideria">Hutufeideria</tp:taxon-name-part> <tp:taxon-name-part taxon-name-part-type="species" reg="hirschmannisimilis">hirschmannisimilis</tp:taxon-name-part></tp:taxon-name></italic> Hiramatsu, 1980</bold>
            </p><p><italic><tp:taxon-name><tp:taxon-name-part taxon-name-part-type="genus" reg="Hutufeideria">Hutufeideria</tp:taxon-name-part> <tp:taxon-name-part taxon-name-part-type="species" reg="hirschmannisimilis">hirschmannisimilis</tp:taxon-name-part></tp:taxon-name></italic> Hiramatsu, 1980: 50.</p><p><italic><tp:taxon-name><tp:taxon-name-part taxon-name-part-type="genus" reg="Hutufeideria">Hutufeideria</tp:taxon-name-part> <tp:taxon-name-part taxon-name-part-type="species" reg="hirschmannisimilis">hirschmannisimilis</tp:taxon-name-part></tp:taxon-name></italic>: <xref ref-type="bibr" rid="B18">Wiśniewski and Hirschmann 1993</xref>: 30; <xref ref-type="bibr" rid="B11">Kontschán 2011</xref>: 65; <xref ref-type="bibr" rid="B16">Kontschán and Ripka 2016</xref>: 300; <xref ref-type="bibr" rid="B13">Kontschán 2024</xref>: 103.</p><p><bold>Distribution</bold>. New Guinea.</p><p>
              <bold><italic><tp:taxon-name><tp:taxon-name-part taxon-name-part-type="genus" reg="Hutufeideria">Hutufeideria</tp:taxon-name-part> <tp:taxon-name-part taxon-name-part-type="species" reg="hutuae">hutuae</tp:taxon-name-part></tp:taxon-name></italic> Hirschmann &amp; Hiramatsu, 1977</bold>
            </p><p><italic><tp:taxon-name><tp:taxon-name-part taxon-name-part-type="genus" reg="Hutufeideria">Hutufeideria</tp:taxon-name-part> <tp:taxon-name-part taxon-name-part-type="species" reg="hutuae">hutuae</tp:taxon-name-part></tp:taxon-name></italic> Hirschmann &amp; Hiramatsu, 1977: 69–70.</p><p><italic><tp:taxon-name><tp:taxon-name-part taxon-name-part-type="genus" reg="Hutufeideria">Hutufeideria</tp:taxon-name-part> <tp:taxon-name-part taxon-name-part-type="species" reg="hutuae">hutuae</tp:taxon-name-part></tp:taxon-name></italic>: <xref ref-type="bibr" rid="B18">Wiśniewski and Hirschmann 1993</xref>: 30; <xref ref-type="bibr" rid="B11">Kontschán 2011</xref>: 65; <xref ref-type="bibr" rid="B16">Kontschán and Ripka 2016</xref>: 300; <xref ref-type="bibr" rid="B13">Kontschán 2024</xref>: 103.</p><p><bold>Distribution</bold>. New Guinea.</p><p>
              <bold><italic><tp:taxon-name><tp:taxon-name-part taxon-name-part-type="genus" reg="Hutufeideria">Hutufeideria</tp:taxon-name-part> <tp:taxon-name-part taxon-name-part-type="species" reg="phuketensis">phuketensis</tp:taxon-name-part></tp:taxon-name></italic> Kontschán, 2011</bold>
            </p><p><italic><tp:taxon-name><tp:taxon-name-part taxon-name-part-type="genus" reg="Hutufeideria">Hutufeideria</tp:taxon-name-part> <tp:taxon-name-part taxon-name-part-type="species" reg="phuketensis">phuketensis</tp:taxon-name-part></tp:taxon-name></italic> Kontschán, 2011: 59–61.</p><p><italic><tp:taxon-name><tp:taxon-name-part taxon-name-part-type="genus" reg="Hutufeideria">Hutufeideria</tp:taxon-name-part> <tp:taxon-name-part taxon-name-part-type="species" reg="phuketensis">phuketensis</tp:taxon-name-part></tp:taxon-name></italic>: <xref ref-type="bibr" rid="B16">Kontschán and Ripka 2016</xref>: 300; <xref ref-type="bibr" rid="B13">Kontschán 2024</xref>: 103.</p><p><bold>Distribution</bold>. Thailand.</p><p>
              <bold><italic><tp:taxon-name><tp:taxon-name-part taxon-name-part-type="genus" reg="Hutufeideria">Hutufeideria</tp:taxon-name-part> <tp:taxon-name-part taxon-name-part-type="species" reg="singaporensis">singaporensis</tp:taxon-name-part></tp:taxon-name></italic> Kontschán &amp; Ripka, 2016</bold>
            </p><p><italic><tp:taxon-name><tp:taxon-name-part taxon-name-part-type="genus" reg="Hutufeideria">Hutufeideria</tp:taxon-name-part> <tp:taxon-name-part taxon-name-part-type="species" reg="singaporensis">singaporensis</tp:taxon-name-part></tp:taxon-name></italic> Kontschán &amp; Ripka, 2016: 292.</p><p><bold>Distribution</bold>. Singapore.</p><p><bold>Note</bold>. This species is missing from <xref ref-type="bibr" rid="B13">Kontschán (2024)</xref>.</p><p>
              <bold><italic><tp:taxon-name><tp:taxon-name-part taxon-name-part-type="genus" reg="Hutufeideria">Hutufeideria</tp:taxon-name-part> <tp:taxon-name-part taxon-name-part-type="species" reg="thailandica">thailandica</tp:taxon-name-part></tp:taxon-name></italic> Kontschán, 2011</bold>
            </p><p><italic><tp:taxon-name><tp:taxon-name-part taxon-name-part-type="genus" reg="Hutufeideria">Hutufeideria</tp:taxon-name-part> <tp:taxon-name-part taxon-name-part-type="species" reg="thailandica">thailandica</tp:taxon-name-part></tp:taxon-name></italic> Kontschán, 2011: 59.</p><p><italic><tp:taxon-name><tp:taxon-name-part taxon-name-part-type="genus" reg="Hutufeideria">Hutufeideria</tp:taxon-name-part> <tp:taxon-name-part taxon-name-part-type="species" reg="thailandica">thailandica</tp:taxon-name-part></tp:taxon-name></italic>: <xref ref-type="bibr" rid="B16">Kontschán and Ripka 2016</xref>: 300; <xref ref-type="bibr" rid="B13">Kontschán 2024</xref>: 103.</p><p><bold>Distribution</bold>. Thailand.</p><p>
              <bold><italic><tp:taxon-name><tp:taxon-name-part taxon-name-part-type="genus" reg="Hutufeideria">Hutufeideria</tp:taxon-name-part> <tp:taxon-name-part taxon-name-part-type="species" reg="virtuosa">virtuosa</tp:taxon-name-part></tp:taxon-name></italic> Hiramatsu, 1983</bold>
            </p><p><italic><tp:taxon-name><tp:taxon-name-part taxon-name-part-type="genus" reg="Hutufeideria">Hutufeideria</tp:taxon-name-part> <tp:taxon-name-part taxon-name-part-type="species" reg="virtuosa">virtuosa</tp:taxon-name-part></tp:taxon-name></italic> Hiramatsu, 1983: 68–70.</p><p><italic><tp:taxon-name><tp:taxon-name-part taxon-name-part-type="genus" reg="Hutufeideria">Hutufeideria</tp:taxon-name-part> <tp:taxon-name-part taxon-name-part-type="species" reg="virtuosa">virtuosa</tp:taxon-name-part></tp:taxon-name></italic>: <xref ref-type="bibr" rid="B18">Wiśniewski and Hirschmann 1993</xref>: 30; <xref ref-type="bibr" rid="B11">Kontschán 2011</xref>: 65; <xref ref-type="bibr" rid="B16">Kontschán and Ripka 2016</xref>: 300; <xref ref-type="bibr" rid="B13">Kontschán 2024</xref>: 103.</p><p><bold>Distribution</bold>. Indonesia, Borneo.</p></sec></tp:treatment-sec><ref-list><ref id="B11"><mixed-citation xmlns:xlink="http://www.w3.org/1999/xlink" xlink:type="simple">Kontschán J (2011) <tp:taxon-name><tp:taxon-name-part taxon-name-part-type="infraorder">Uropodina</tp:taxon-name-part></tp:taxon-name> mites with unusual chelicerae from Thailand (<tp:taxon-name><tp:taxon-name-part taxon-name-part-type="subclass">Acari</tp:taxon-name-part></tp:taxon-name>: <tp:taxon-name><tp:taxon-name-part taxon-name-part-type="order">Mesostigmata</tp:taxon-name-part></tp:taxon-name>). Zootaxa 2984: 54–66. <ext-link xlink:href="10.11646/zootaxa.2984.1.2" ext-link-type="doi" xlink:type="simple">https://doi.org/10.11646/zootaxa.2984.1.2</ext-link></mixed-citation></ref><ref id="B1"><mixed-citation xmlns:xlink="http://www.w3.org/1999/xlink" xlink:type="simple">Halliday RB (2015) Catalogue of genera and their type species in the mite suborder <tp:taxon-name><tp:taxon-name-part taxon-name-part-type="infraorder">Uropodina</tp:taxon-name-part></tp:taxon-name> (<tp:taxon-name><tp:taxon-name-part taxon-name-part-type="subclass">Acari</tp:taxon-name-part></tp:taxon-name>: <tp:taxon-name><tp:taxon-name-part taxon-name-part-type="order">Mesostigmata</tp:taxon-name-part></tp:taxon-name>). Zootaxa 3972(2): 101–147. <ext-link xlink:href="10.11646/zootaxa.3972.2.1" ext-link-type="doi" xlink:type="simple">https://doi.org/10.11646/zootaxa.3972.2.1</ext-link></mixed-citation></ref><ref id="B13"><mixed-citation xmlns:xlink="http://www.w3.org/1999/xlink" xlink:type="simple">Kontschán J (2024) <tp:taxon-name><tp:taxon-name-part taxon-name-part-type="infraorder">Uropodina</tp:taxon-name-part></tp:taxon-name> genera of the world. HUN-REN Agrártudományi Kutatóközpont, Martonvásár, pp. 240.</mixed-citation></ref><ref id="B16"><mixed-citation xmlns:xlink="http://www.w3.org/1999/xlink" xlink:type="simple">Kontschán J, Ripka G (2016) Three new <tp:taxon-name><tp:taxon-name-part taxon-name-part-type="infraorder">Uropodina</tp:taxon-name-part></tp:taxon-name> mites (<tp:taxon-name><tp:taxon-name-part taxon-name-part-type="subclass">Acari</tp:taxon-name-part></tp:taxon-name>: <tp:taxon-name><tp:taxon-name-part taxon-name-part-type="order">Mesostigmata</tp:taxon-name-part></tp:taxon-name>) from Singapore. Revue Suisse de Zoologie 123(2): 291–301.</mixed-citation></ref><ref id="B18"><mixed-citation xmlns:xlink="http://www.w3.org/1999/xlink" xlink:type="simple">Wiśniewski J, Hirschmann W (1993) Gangsystematik der <tp:taxon-name><tp:taxon-name-part taxon-name-part-type="superorder">Parasitiformes</tp:taxon-name-part></tp:taxon-name> Teil 548. Katalog der Ganggattungen, Untergattungen, Gruppen und Arten der <tp:taxon-name><tp:taxon-name-part taxon-name-part-type="family">Uropodidae</tp:taxon-name-part></tp:taxon-name> der Erde. Acarologie. Schriftenreihe für Vergleichende Milbenkunde 40: 1–220.</mixed-citation></ref><ref id="B4"><mixed-citation xmlns:xlink="http://www.w3.org/1999/xlink" xlink:type="simple">Hiramatsu N (1978b) Gangsystematik der <tp:taxon-name><tp:taxon-name-part taxon-name-part-type="superorder">Parasitiformes</tp:taxon-name-part></tp:taxon-name> Teil 296. Teilgang einer neue <italic><tp:taxon-name><tp:taxon-name-part taxon-name-part-type="genus">Kaszabjbaloghia</tp:taxon-name-part></tp:taxon-name></italic>-Art aus Australien (<tp:taxon-name><tp:taxon-name-part taxon-name-part-type="tribe">Dinychini</tp:taxon-name-part></tp:taxon-name>, <tp:taxon-name><tp:taxon-name-part taxon-name-part-type="subfamily">Uropodinae</tp:taxon-name-part></tp:taxon-name>). Acarologie. Schriftenreihe für Vergleichende Milbenkunde 24: 109–111.</mixed-citation></ref></ref-list></tp:taxon-treatment>
