# Supplementary material for: Three new Hutufeideria Hirschmann & Hiramatsu, 1977 from Southeast Asia, with the description of Hutufeideriidae fam. nov. (Acari, Mesostigmata)
Source: Zookeys. 2026 May 20;1280:63–81. doi: 10.3897/zookeys.1280.188887 (PMC13216784; doi:10.3897/zookeys.1280.188887)
Supplement: XML Treatment for Hutufeideria perakensis [file zookeys.1280.188887-treatment3.xml]

<!DOCTYPE tp:taxon-treatment
  PUBLIC "-//TaxonX//DTD Taxonomic Treatment Publishing DTD v0 20100105//EN" "tax-treatment-NSO.dtd">
<tp:taxon-treatment xmlns:tp="http://www.plazi.org/taxpub"><tp:treatment-meta><kwd-group><label>Taxon classification</label><kwd>
              <named-content content-type="kingdom">Animalia</named-content>
            </kwd><kwd>
              <named-content content-type="order">Echinosteliales</named-content>
            </kwd><kwd>
              <named-content content-type="family">Uropodidae</named-content>
            </kwd></kwd-group><mixed-citation publication-type="journal"><person-group><name><surname>Kontschán</surname><given-names>Jenő</given-names></name><name><surname>Ábrahám</surname><given-names>Rita</given-names></name><name><surname>Ermilov</surname><given-names>Sergey G.</given-names></name></person-group><article-title>Three new <italic><tp:taxon-name><tp:taxon-name-part taxon-name-part-type="genus" reg="Hutufeideria">Hutufeideria</tp:taxon-name-part></tp:taxon-name></italic> Hirschmann &amp; Hiramatsu, 1977 from Southeast Asia, with the description of <tp:taxon-name><tp:taxon-name-part taxon-name-part-type="family" reg="Hutufeideriidae">Hutufeideriidae</tp:taxon-name-part></tp:taxon-name> fam. nov. (<tp:taxon-name><tp:taxon-name-part taxon-name-part-type="subclass" reg="Acari">Acari</tp:taxon-name-part></tp:taxon-name>, <tp:taxon-name><tp:taxon-name-part taxon-name-part-type="order" reg="Mesostigmata">Mesostigmata</tp:taxon-name-part></tp:taxon-name>)</article-title><source>Zookeys</source><day>20</day><month>05</month><year>2026</year><volume>1280</volume><fpage>63</fpage><lpage>81</lpage><pub-id pub-id-type="doi">10.3897/zookeys.1280.188887</pub-id></mixed-citation></tp:treatment-meta><tp:nomenclature><tp:taxon-name><object-id xmlns:xlink="http://www.w3.org/1999/xlink" content-type="arpha" xlink:type="simple">D04FDC9B-4D12-569C-BDEA-FF82BC0B09C6</object-id>
                		<tp:taxon-name-part taxon-name-part-type="genus" reg="Hutufeideria">Hutufeideria</tp:taxon-name-part> <tp:taxon-name-part taxon-name-part-type="species" reg="perakensis">perakensis</tp:taxon-name-part>
                	
                		<object-id xmlns:xlink="http://www.w3.org/1999/xlink" content-type="zoobank" xlink:type="simple">https://zoobank.org/99474DC4-801F-4B55-B16A-8A2433B072B4</object-id>
                	</tp:taxon-name><tp:taxon-status xmlns:xlink="http://www.w3.org/1999/xlink" xlink:type="simple">sp. nov.</tp:taxon-status><xref ref-type="fig" rid="F1">Figs 1</xref><xref ref-type="fig" rid="F2">, 2</xref><xref ref-type="fig" rid="F3">, 3</xref></tp:nomenclature><tp:treatment-sec sec-type="Material examined"><title>Material examined.</title><p><bold><italic>Holotype</italic></bold>. • Female, W-Malaysia, Perak, Maxwell Hill, 10 km E Taiping, 1200 m a.s.l., <named-content xmlns:xlink="http://www.w3.org/1999/xlink" content-type="dwc:verbatimCoordinates" xlink:type="simple">4°52'N, 100°49'E</named-content>, 22 December 2004, A. Schulz coll. <bold><italic>Paratype</italic></bold>. • One male, same data as holotype.</p></tp:treatment-sec><tp:treatment-sec sec-type="Description"><title>Description.</title><p><bold>Female</bold>. Length of idiosoma 1015, width 819 (<italic>N</italic> = 1). Shape oval, dorsally domed and strongly sclerotized.</p><p><bold><italic>Dorsal idiosoma</italic></bold> (Fig. <xref ref-type="fig" rid="F1">1</xref>). Dorsal and marginal shields completely separated. Central area of dorsal shield bordered by narrow strongly sclerotized furrows. Dorsal setae on central area long (c. 108–144) and smooth. Other dorsal setae close to margin of dorsal shield short (c. 45–54) and smooth. Dorsal shield without sculptural pattern. Marginal shield bearing c. 20 pairs of long (c. 155–194) and marginally pilose and three pairs of short (c. 45–64) and smooth setae. Marginal shield covered by oval pits on its surface. Postdorsal shield present, with a large, weakly sclerotized and deeply incised membranous caudal appendix.</p><fig id="F1" position="float" orientation="portrait"><object-id xmlns:xlink="http://www.w3.org/1999/xlink" content-type="doi" xlink:type="simple">10.3897/zookeys.1280.188887.figure1</object-id><object-id xmlns:xlink="http://www.w3.org/1999/xlink" content-type="arpha" xlink:type="simple">D2BD976A-BD08-5259-8426-CA5DD441BE4A</object-id><label>Figure 1.</label><caption><p><italic><tp:taxon-name><tp:taxon-name-part taxon-name-part-type="genus" reg="Hutufeideria">Hutufeideria</tp:taxon-name-part> <tp:taxon-name-part taxon-name-part-type="species" reg="perakensis">perakensis</tp:taxon-name-part></tp:taxon-name></italic> sp. nov., dorsal view of female holotype.</p></caption><graphic xmlns:xlink="http://www.w3.org/1999/xlink" xlink:href="zookeys-1280-063_article-188887__-g001.jpg" id="oo_1651777.jpg" position="float" orientation="portrait" xlink:type="simple"><uri content-type="original_file" xlink:type="simple">https://binary.pensoft.net/fig/1651777</uri></graphic></fig><p><bold><italic>Ventral idiosoma</italic></bold> (Fig. <xref ref-type="fig" rid="F2">2</xref>). Surface of sternal shield smooth. Four smooth and needle-like sternal setae present. Setae <italic>st1</italic> (c. 60–61) situated close to anterior margin of sternal shield, <italic>st2</italic> (c. 38–40) at level of anterior margins of coxae III, <italic>st3</italic> (c. 30–31) at level of posterior margin of coxae III, <italic>st4</italic> (c. 50–51) at level of posterior margin of coxae IV. A V-shaped and strongly sclerotized furrow situated between <italic>st4</italic> and anal opening. Ventral shield without sculptural pattern. First pair of ventral setae short (c. 43–44), the other five pairs longer (c. 85–125). One pair of smooth adanal setae shorter (c. 62) than postanal seta (c. 90). Anal opening rounded, 40 long and 22 wide. One pair of pore-like structures situated anterior to anal opening. Pedofossae deep and their surface smooth, without separated furrows for tarsi IV. Genital shield scutiform (c. 200 long and 160 wide at level of <italic>st3</italic>), anteriorly slightly peaked, its surface without sculptural pattern. Stigmata situated between coxae II and III, peritremes M-shaped. Tritosternum with narrow basis, laciniae subdivided into three smooth branches (Fig. <xref ref-type="fig" rid="F3">3A</xref>).</p><fig id="F2" position="float" orientation="portrait"><object-id xmlns:xlink="http://www.w3.org/1999/xlink" content-type="doi" xlink:type="simple">10.3897/zookeys.1280.188887.figure2</object-id><object-id xmlns:xlink="http://www.w3.org/1999/xlink" content-type="arpha" xlink:type="simple">C2A7A9E4-A935-5C53-ABD2-7ECF400284F7</object-id><label>Figure 2.</label><caption><p><italic><tp:taxon-name><tp:taxon-name-part taxon-name-part-type="genus" reg="Hutufeideria">Hutufeideria</tp:taxon-name-part> <tp:taxon-name-part taxon-name-part-type="species" reg="perakensis">perakensis</tp:taxon-name-part></tp:taxon-name></italic> sp. nov., ventral view of female holotype.</p></caption><graphic xmlns:xlink="http://www.w3.org/1999/xlink" xlink:href="zookeys-1280-063_article-188887__-g002.jpg" id="oo_1651778.jpg" position="float" orientation="portrait" xlink:type="simple"><uri content-type="original_file" xlink:type="simple">https://binary.pensoft.net/fig/1651778</uri></graphic></fig><fig id="F3" position="float" orientation="portrait"><object-id xmlns:xlink="http://www.w3.org/1999/xlink" content-type="doi" xlink:type="simple">10.3897/zookeys.1280.188887.figure3</object-id><object-id xmlns:xlink="http://www.w3.org/1999/xlink" content-type="arpha" xlink:type="simple">F45B8F67-DC4F-5D63-8236-1954DEE981C5</object-id><label>Figure 3.</label><caption><p><italic><tp:taxon-name><tp:taxon-name-part taxon-name-part-type="genus" reg="Hutufeideria">Hutufeideria</tp:taxon-name-part> <tp:taxon-name-part taxon-name-part-type="species" reg="perakensis">perakensis</tp:taxon-name-part></tp:taxon-name></italic> sp. nov., female holotype (<bold>A–F</bold>), male paratype (<bold>G</bold>). <bold>A</bold>. Tritosternum and ventral view of gnathosoma and palp; <bold>B</bold>. Lateral view of palp; <bold>C</bold>. Ventrolateral view of leg I; <bold>D</bold>. Ventrolateral view of leg II; <bold>E</bold>. Ventrolateral view of leg III; <bold>F</bold>. Ventrolateral view of leg IV; <bold>G</bold>. Intercoxal area.</p></caption><graphic xmlns:xlink="http://www.w3.org/1999/xlink" xlink:href="zookeys-1280-063_article-188887__-g003.jpg" id="oo_1651779.jpg" position="float" orientation="portrait" xlink:type="simple"><uri content-type="original_file" xlink:type="simple">https://binary.pensoft.net/fig/1651779</uri></graphic></fig><p><bold><italic>Gnathosoma</italic></bold> (Fig. <xref ref-type="fig" rid="F3">3A</xref>). Corniculi long and horn-like, without lateral spines, internal malae longer than corniculi and marginally pilose. Hypostomal setae <italic>h1</italic> (c. 110–115 µm) subdivided into two branches of which one smooth and other one marginally pilose, <italic>h2</italic>, <italic>h3</italic> and <italic>h4</italic> marginally serrate and short (c. 23–35 µm). Epistome apically pilose. Palp trochanter with a short (<italic>v1</italic>) and a long (<italic>v2</italic>) marginally serrate seta, setae on femora serrate, other setae on palp smooth (Fig. <xref ref-type="fig" rid="F3">3B</xref>). Chelicerae not clearly visible.</p><p><bold><italic>Legs</italic></bold> (Fig. <xref ref-type="fig" rid="F3">3C–F</xref>). Majority of setae on legs smooth, but some setae pilose. Claw of leg I smaller than on others, flap-like prolongation visible on femora of leg I–IV. Length of legs (from the basis of coxae to the tip of tarsi): leg I 530–532, leg II 340–343, leg III 400–403, leg IV 510–512.</p><p><bold>Male</bold>. Length of idiosoma 1010, width 810 (<italic>N</italic> = 1). Shape oval, posterior margin rounded.</p><p><bold><italic>Dorsal side</italic></bold>. Ornamentation and chaetotaxy as in female.</p><p><bold><italic>Ventral side</italic></bold>. Ornamentation and chaetotaxy of ventral shield as in female. Sternal shield without sculptural pattern, the positions of five pairs of smooth setae illustrated in Fig. <xref ref-type="fig" rid="F3">3G</xref>. Setae <italic>st1</italic> longer (c. 53–55), than others (c. 21–30) sternal setae. Genital shield rounded (63 long and 73 wide) and situated between coxae IV.</p><p>Nymphs and larvae unknown.</p></tp:treatment-sec><tp:treatment-sec sec-type="Etymology"><title>Etymology.</title><p>The name of the new species refers to the country where it was collected.</p></tp:treatment-sec><tp:treatment-sec sec-type="Remarks"><title>Remarks.</title><p>One pair of strongly sclerotized dorsal furrows is observable only in <italic><tp:taxon-name><tp:taxon-name-part taxon-name-part-type="genus" reg="Hutufeideria">H.</tp:taxon-name-part> <tp:taxon-name-part taxon-name-part-type="species" reg="hirschmannisimilis">hirschmannisimilis</tp:taxon-name-part></tp:taxon-name></italic> Hiramatsu, 1980, but this furrow is Y-shaped in the known species, contrary to the new one, which is not forked. Another difference is the sculptural pattern of the female genital shield: it is smooth in the new species, whereas that of the other species is ornamented. The V-shaped, long, strongly sclerotized ventral furrow is present in the new species, whereas <italic><tp:taxon-name><tp:taxon-name-part taxon-name-part-type="genus" reg="Hutufeideria">H.</tp:taxon-name-part> <tp:taxon-name-part taxon-name-part-type="species" reg="hirschmannisimilis">hirschmannisimilis</tp:taxon-name-part></tp:taxon-name></italic> has two short furrows (reaching from the caudal margin to the anal opening) on the ventral idiosoma.</p></tp:treatment-sec></tp:taxon-treatment>
