# Supplementary material for: Three new Hutufeideria Hirschmann & Hiramatsu, 1977 from Southeast Asia, with the description of Hutufeideriidae fam. nov. (Acari, Mesostigmata)
Source: Zookeys. 2026 May 20;1280:63–81. doi: 10.3897/zookeys.1280.188887 (PMC13216784; doi:10.3897/zookeys.1280.188887)
Supplement: XML Treatment for Hutufeideria sumatraensis [file zookeys.1280.188887-treatment4.xml]

<!DOCTYPE tp:taxon-treatment
  PUBLIC "-//TaxonX//DTD Taxonomic Treatment Publishing DTD v0 20100105//EN" "tax-treatment-NSO.dtd">
<tp:taxon-treatment xmlns:tp="http://www.plazi.org/taxpub"><tp:treatment-meta><kwd-group><label>Taxon classification</label><kwd>
              <named-content content-type="kingdom">Animalia</named-content>
            </kwd><kwd>
              <named-content content-type="order">Echinosteliales</named-content>
            </kwd><kwd>
              <named-content content-type="family">Uropodidae</named-content>
            </kwd></kwd-group><mixed-citation publication-type="journal"><person-group><name><surname>Kontschán</surname><given-names>Jenő</given-names></name><name><surname>Ábrahám</surname><given-names>Rita</given-names></name><name><surname>Ermilov</surname><given-names>Sergey G.</given-names></name></person-group><article-title>Three new <italic><tp:taxon-name><tp:taxon-name-part taxon-name-part-type="genus" reg="Hutufeideria">Hutufeideria</tp:taxon-name-part></tp:taxon-name></italic> Hirschmann &amp; Hiramatsu, 1977 from Southeast Asia, with the description of <tp:taxon-name><tp:taxon-name-part taxon-name-part-type="family" reg="Hutufeideriidae">Hutufeideriidae</tp:taxon-name-part></tp:taxon-name> fam. nov. (<tp:taxon-name><tp:taxon-name-part taxon-name-part-type="subclass" reg="Acari">Acari</tp:taxon-name-part></tp:taxon-name>, <tp:taxon-name><tp:taxon-name-part taxon-name-part-type="order" reg="Mesostigmata">Mesostigmata</tp:taxon-name-part></tp:taxon-name>)</article-title><source>Zookeys</source><day>20</day><month>05</month><year>2026</year><volume>1280</volume><fpage>63</fpage><lpage>81</lpage><pub-id pub-id-type="doi">10.3897/zookeys.1280.188887</pub-id></mixed-citation></tp:treatment-meta><tp:nomenclature><tp:taxon-name><object-id xmlns:xlink="http://www.w3.org/1999/xlink" content-type="arpha" xlink:type="simple">29727988-B4EE-5732-AFB2-163F630655B5</object-id>
                		<tp:taxon-name-part taxon-name-part-type="genus" reg="Hutufeideria">Hutufeideria</tp:taxon-name-part> <tp:taxon-name-part taxon-name-part-type="species" reg="sumatraensis">sumatraensis</tp:taxon-name-part>
                	
                		<object-id xmlns:xlink="http://www.w3.org/1999/xlink" content-type="zoobank" xlink:type="simple">https://zoobank.org/C817E613-2CD2-4625-A59D-DA80EDFAA258</object-id>
                	</tp:taxon-name><tp:taxon-status xmlns:xlink="http://www.w3.org/1999/xlink" xlink:type="simple">sp. nov.</tp:taxon-status><xref ref-type="fig" rid="F4">Figs 4</xref><xref ref-type="fig" rid="F5">, 5</xref><xref ref-type="fig" rid="F6">, 6</xref></tp:nomenclature><tp:treatment-sec sec-type="Material examined"><title>Material examined.</title><p><bold><italic>Holotype</italic></bold>. • Female, Indonesia, Sumatra, West-Sumatra Province, Mt. Merapi, c. 15 km of Bukittinggi, <named-content xmlns:xlink="http://www.w3.org/1999/xlink" content-type="dwc:verbatimCoordinates" xlink:type="simple">0°23'32"S, 100°26'54"E</named-content>, 1650–1700 mm, hillforest, 04. June 2006. A. Schulz, coll. <bold><italic>Paratype</italic></bold>. • One female, same data as holotype.</p></tp:treatment-sec><tp:treatment-sec sec-type="Description"><title>Description.</title><p><bold>Female</bold>. Length of idiosoma 780–785, width 525–531 (<italic>N</italic> = 2). Shape oval, dorsally domed and strongly sclerotized.</p><p><bold><italic>Dorsal idiosoma</italic></bold> (Fig. <xref ref-type="fig" rid="F4">4</xref>). Dorsal and marginal shields completely separated. Majority of dorsal setae on central area long (c. 76–95) and smooth, five pairs of short (c. 24–27) smooth setae situated on laterocentral area of dorsal shield. More than 15 pairs of smooth and short (c. 28–31) setae situated on margins of dorsal shield. Six pairs of pilose (c. 60–78) and two pairs of serrate and robust (c. 115–120 long) setae situated on caudal area of dorsal shield. Dorsal shield without sculptural pattern. Surface of marginal shield smooth and bearing c. 15 pairs of short (c. 38–49) and marginally pilose setae, 12 pairs of long (c. 87–100) and pilose setae on anterior and central area and three pairs of extremely long (c. 120–220) pilose setae on caudal area of marginal shield. Postdorsal shield poorly visible, covered by a large, weakly sclerotized and deeply incised membranous caudal appendix.</p><fig id="F4" position="float" orientation="portrait"><object-id xmlns:xlink="http://www.w3.org/1999/xlink" content-type="doi" xlink:type="simple">10.3897/zookeys.1280.188887.figure4</object-id><object-id xmlns:xlink="http://www.w3.org/1999/xlink" content-type="arpha" xlink:type="simple">5902C66C-21F0-5A03-81BC-EFACA368D108</object-id><label>Figure 4.</label><caption><p><italic><tp:taxon-name><tp:taxon-name-part taxon-name-part-type="genus" reg="Hutufeideria">Hutufeideria</tp:taxon-name-part> <tp:taxon-name-part taxon-name-part-type="species" reg="sumatraensis">sumatraensis</tp:taxon-name-part></tp:taxon-name></italic> sp. nov., dorsal view of female holotype.</p></caption><graphic xmlns:xlink="http://www.w3.org/1999/xlink" xlink:href="zookeys-1280-063_article-188887__-g004.jpg" id="oo_1651780.jpg" position="float" orientation="portrait" xlink:type="simple"><uri content-type="original_file" xlink:type="simple">https://binary.pensoft.net/fig/1651780</uri></graphic></fig><p><bold><italic>Ventral idiosoma</italic></bold> (Fig. <xref ref-type="fig" rid="F5">5</xref>). Surface of sternal shield smooth, its anterior margin undulate. Five smooth and needle-like sternal setae present. Setae <italic>st1</italic> (c. 26–30) situated close to anterior margin of sternal shield, <italic>st2</italic> (c. 21–24) close to anterior margin of genital shield, <italic>st3</italic> (c. 25–31) at level of posterior margin of coxae II, <italic>st4</italic> (c. 25–27) at level of anterior margin of coxae IV, <italic>st5</italic> (c. 30–32) situated close to basal edge of genital shield. Ventral shield with one pair of central and long and three pairs of lateral and short longitudinal strongly sclerotized furrows. Ventral shield without sculptural pattern. All ventral setae smooth, five pairs of ventral setae long (c. 80–97), the other four pairs short (c. 20–38). Two pair of smooth adanal setae short (c. 20–22), postanal seta absent. Anal opening rounded, 32–34 long and 20–22 wide. Pedofossae deep and their surface smooth, without separated furrows for tarsi IV. Genital shield linguliform (c. 180–187 long and 120–126 wide at level of <italic>st4</italic>), anteriorly rounded, its surface without sculptural pattern. Stigmata situated between coxae II and III, peritremes M-shaped. Tritosternum with narrow basis, laciniae subdivided into four pilose branches (Fig. <xref ref-type="fig" rid="F6">6A</xref>).</p><fig id="F5" position="float" orientation="portrait"><object-id xmlns:xlink="http://www.w3.org/1999/xlink" content-type="doi" xlink:type="simple">10.3897/zookeys.1280.188887.figure5</object-id><object-id xmlns:xlink="http://www.w3.org/1999/xlink" content-type="arpha" xlink:type="simple">02E03C43-D728-5797-821E-4FEE2CEFCFD3</object-id><label>Figure 5.</label><caption><p><italic><tp:taxon-name><tp:taxon-name-part taxon-name-part-type="genus" reg="Hutufeideria">Hutufeideria</tp:taxon-name-part> <tp:taxon-name-part taxon-name-part-type="species" reg="sumatraensis">sumatraensis</tp:taxon-name-part></tp:taxon-name></italic> sp. nov., ventral view of female holotype.</p></caption><graphic xmlns:xlink="http://www.w3.org/1999/xlink" xlink:href="zookeys-1280-063_article-188887__-g005.jpg" id="oo_1651781.jpg" position="float" orientation="portrait" xlink:type="simple"><uri content-type="original_file" xlink:type="simple">https://binary.pensoft.net/fig/1651781</uri></graphic></fig><fig id="F6" position="float" orientation="portrait"><object-id xmlns:xlink="http://www.w3.org/1999/xlink" content-type="doi" xlink:type="simple">10.3897/zookeys.1280.188887.figure6</object-id><object-id xmlns:xlink="http://www.w3.org/1999/xlink" content-type="arpha" xlink:type="simple">6093E3E4-C20F-5EFA-B74C-9235CE42BA53</object-id><label>Figure 6.</label><caption><p><italic><tp:taxon-name><tp:taxon-name-part taxon-name-part-type="genus" reg="Hutufeideria">Hutufeideria</tp:taxon-name-part> <tp:taxon-name-part taxon-name-part-type="species" reg="sumatraensis">sumatraensis</tp:taxon-name-part></tp:taxon-name></italic> sp. nov., female holotype. <bold>A</bold>. Tritosternum; <bold>B</bold>. Ventral view of gnathosoma; <bold>C</bold>. Ventral view of palp trochanter; <bold>D</bold>. Chelicera; <bold>E</bold>. Ventrolateral view of leg I; <bold>F</bold>. Ventrolateral view of leg II; <bold>G</bold>. Ventrolateral view of leg III <bold>H</bold>. Ventrolateral view of leg IV.</p></caption><graphic xmlns:xlink="http://www.w3.org/1999/xlink" xlink:href="zookeys-1280-063_article-188887__-g006.jpg" id="oo_1651782.jpg" position="float" orientation="portrait" xlink:type="simple"><uri content-type="original_file" xlink:type="simple">https://binary.pensoft.net/fig/1651782</uri></graphic></fig><p><bold><italic>Gnathosoma</italic></bold> (Fig. <xref ref-type="fig" rid="F6">6B</xref>). Corniculi long and horn-like, without lateral spines. Internal malae longer than corniculi and marginally pilose. Hypostomal setae <italic>h1</italic> (c. 95–99 µm) subdivided into two branches of which one smooth and other one marginally pilose, <italic>h2</italic>, <italic>h3</italic> and <italic>h4</italic> marginally serrate and short (c. 20–32 µm). Epistome apically pilose. Palp trochanter with a short (<italic>v1</italic>) and a long (<italic>v2</italic>) marginally serrate setae (Fig. <xref ref-type="fig" rid="F6">6C</xref>), setae on femora serrate, other setae on palp smooth. Apical part of chelicerae with one-one tooth on both digits, other part of chelicerae not visible without breaking the idiosoma (Fig. <xref ref-type="fig" rid="F6">6D</xref>).</p><p><bold><italic>Legs</italic></bold> (Fig. <xref ref-type="fig" rid="F6">6E–H</xref>). Majority of setae on legs smooth, but some setae pilose. Claw of leg I smaller than on others, flap-like prolongation visible on femora of leg I–IV. Length of legs (from the basis of coxae to the tip of tarsi): leg I 380–394, leg II 280–284, leg III 260–271, leg IV 310–317.</p><p><bold>Male</bold>, nymphs and larvae unknown.</p></tp:treatment-sec><tp:treatment-sec sec-type="Etymology"><title>Etymology.</title><p>The name of the new species refers to the island where it was collected.</p></tp:treatment-sec><tp:treatment-sec sec-type="Remarks"><title>Remarks.</title><p>The smooth dorsal and ventral shields and short and long setae situated on the dorsal shield are visible only in <italic><tp:taxon-name><tp:taxon-name-part taxon-name-part-type="genus" reg="Hutufeideria">H.</tp:taxon-name-part> <tp:taxon-name-part taxon-name-part-type="species" reg="deliciosa">deliciosa</tp:taxon-name-part></tp:taxon-name></italic> Hiramatsu, 1978, but the dorsal setae on the central area are smooth in the new species, and two pairs are apically pilose in <italic><tp:taxon-name><tp:taxon-name-part taxon-name-part-type="genus" reg="Hutufeideria">H.</tp:taxon-name-part> <tp:taxon-name-part taxon-name-part-type="species" reg="deliciosa">deliciosa</tp:taxon-name-part></tp:taxon-name></italic>. The strongly sclerotized furrows on the ventral shield are present in the new species but absent in the known species. On the other hand, the second pair of adanal setae is smooth in the new species versus pilose in the previously described one.</p></tp:treatment-sec></tp:taxon-treatment>
