# Supplementary material for: Three new Hutufeideria Hirschmann & Hiramatsu, 1977 from Southeast Asia, with the description of Hutufeideriidae fam. nov. (Acari, Mesostigmata)
Source: Zookeys. 2026 May 20;1280:63–81. doi: 10.3897/zookeys.1280.188887 (PMC13216784; doi:10.3897/zookeys.1280.188887)
Supplement: XML Treatment for Hutufeideria sarawakensis [file zookeys.1280.188887-treatment5.xml]

<!DOCTYPE tp:taxon-treatment
  PUBLIC "-//TaxonX//DTD Taxonomic Treatment Publishing DTD v0 20100105//EN" "tax-treatment-NSO.dtd">
<tp:taxon-treatment xmlns:tp="http://www.plazi.org/taxpub"><tp:treatment-meta><kwd-group><label>Taxon classification</label><kwd>
              <named-content content-type="kingdom">Animalia</named-content>
            </kwd><kwd>
              <named-content content-type="order">Echinosteliales</named-content>
            </kwd><kwd>
              <named-content content-type="family">Uropodidae</named-content>
            </kwd></kwd-group><mixed-citation publication-type="journal"><person-group><name><surname>Kontschán</surname><given-names>Jenő</given-names></name><name><surname>Ábrahám</surname><given-names>Rita</given-names></name><name><surname>Ermilov</surname><given-names>Sergey G.</given-names></name></person-group><article-title>Three new <italic><tp:taxon-name><tp:taxon-name-part taxon-name-part-type="genus" reg="Hutufeideria">Hutufeideria</tp:taxon-name-part></tp:taxon-name></italic> Hirschmann &amp; Hiramatsu, 1977 from Southeast Asia, with the description of <tp:taxon-name><tp:taxon-name-part taxon-name-part-type="family" reg="Hutufeideriidae">Hutufeideriidae</tp:taxon-name-part></tp:taxon-name> fam. nov. (<tp:taxon-name><tp:taxon-name-part taxon-name-part-type="subclass" reg="Acari">Acari</tp:taxon-name-part></tp:taxon-name>, <tp:taxon-name><tp:taxon-name-part taxon-name-part-type="order" reg="Mesostigmata">Mesostigmata</tp:taxon-name-part></tp:taxon-name>)</article-title><source>Zookeys</source><day>20</day><month>05</month><year>2026</year><volume>1280</volume><fpage>63</fpage><lpage>81</lpage><pub-id pub-id-type="doi">10.3897/zookeys.1280.188887</pub-id></mixed-citation></tp:treatment-meta><tp:nomenclature><tp:taxon-name><object-id xmlns:xlink="http://www.w3.org/1999/xlink" content-type="arpha" xlink:type="simple">2A3C1333-7DFD-573D-BBDE-EDE56F09ED85</object-id>
                		<tp:taxon-name-part taxon-name-part-type="genus" reg="Hutufeideria">Hutufeideria</tp:taxon-name-part> <tp:taxon-name-part taxon-name-part-type="species" reg="sarawakensis">sarawakensis</tp:taxon-name-part>
                	
                		<object-id xmlns:xlink="http://www.w3.org/1999/xlink" content-type="zoobank" xlink:type="simple">https://zoobank.org/8E1D1C9F-8987-45CA-A08B-C022DB9FD783</object-id>
                	</tp:taxon-name><tp:taxon-status xmlns:xlink="http://www.w3.org/1999/xlink" xlink:type="simple">sp. nov.</tp:taxon-status><xref ref-type="fig" rid="F7">Figs 7</xref><xref ref-type="fig" rid="F8">, 8</xref><xref ref-type="fig" rid="F9">, 9</xref></tp:nomenclature><tp:treatment-sec sec-type="Material examined"><title>Material examined.</title><p><bold><italic>Holotype</italic></bold>. • Female, Sar-87/76. Malaysia, Sarawak, Bako National Park, Jalan Lintang, prélèvement de sol dans les angles formés par les contreforts de <italic><tp:taxon-name><tp:taxon-name-part taxon-name-part-type="genus" reg="Austrobuxus">Austrobuxus</tp:taxon-name-part> <tp:taxon-name-part taxon-name-part-type="species" reg="nitidus">nitidus</tp:taxon-name-part></tp:taxon-name></italic> [=<italic><tp:taxon-name><tp:taxon-name-part taxon-name-part-type="genus" reg="Longetia">Longetia</tp:taxon-name-part> <tp:taxon-name-part taxon-name-part-type="species" reg="malayana">malayana</tp:taxon-name-part></tp:taxon-name></italic>] (<tp:taxon-name><tp:taxon-name-part taxon-name-part-type="family" reg="Euphorbiaceae">Euphorbiaceae</tp:taxon-name-part></tp:taxon-name>), 30 m, 11. December 1987, B. Hauser coll. (Berlese à Genève, Suisse). <bold><italic>Paratype</italic></bold>. • One male, same data as holotype.</p></tp:treatment-sec><tp:treatment-sec sec-type="Description"><title>Description.</title><p><bold>Female</bold>. Length of idiosoma 630, width 370 (<italic>N</italic> = 1). Shape oval, dorsally domed and strongly sclerotized.</p><p><bold><italic>Dorsal idiosoma</italic></bold> (Fig. <xref ref-type="fig" rid="F7">7</xref>). Dorsal and marginal shields fused anteriorly. Dorsal setae on central area c. 25–38 long and smooth. Setae on anterior and central margins of dorsal shield pine-tree shaped and 38–40 long. Dorsal shield covered by irregular pits (8–15 × 9–10). Posterior margin of dorsal shield undulate. Surface of marginal shield with some oval pits on caudal and lateral areas. Marginal shield bears c. 19 pairs of c. 25–42 long and marginally serrate setae. Postdorsal shield large, covered by a large, weakly sclerotized and deeply incised membranous caudal appendix (c. 65–70 long), its anterior margins strongly serrate.</p><fig id="F7" position="float" orientation="portrait"><object-id xmlns:xlink="http://www.w3.org/1999/xlink" content-type="doi" xlink:type="simple">10.3897/zookeys.1280.188887.figure7</object-id><object-id xmlns:xlink="http://www.w3.org/1999/xlink" content-type="arpha" xlink:type="simple">5321F981-FDD7-5834-8C85-FB05D31DB990</object-id><label>Figure 7.</label><caption><p><italic><tp:taxon-name><tp:taxon-name-part taxon-name-part-type="genus" reg="Hutufeideria">Hutufeideria</tp:taxon-name-part> <tp:taxon-name-part taxon-name-part-type="species" reg="sarawakensis">sarawakensis</tp:taxon-name-part></tp:taxon-name></italic> sp. nov., dorsal view of female holotype.</p></caption><graphic xmlns:xlink="http://www.w3.org/1999/xlink" xlink:href="zookeys-1280-063_article-188887__-g007.jpg" id="oo_1651783.jpg" position="float" orientation="portrait" xlink:type="simple"><uri content-type="original_file" xlink:type="simple">https://binary.pensoft.net/fig/1651783</uri></graphic></fig><p><bold><italic>Ventral idiosoma</italic></bold> (Fig. <xref ref-type="fig" rid="F8">8</xref>). Surface of sternal shield smooth, its anterior margin straight. Five smooth and needle-like sternal setae present. Setae <italic>st1</italic> (c. 25–26) situated close to anterior margin of sternal shield, <italic>st2</italic> (c. 23–24) close to anterior margin of genital shield, <italic>st3</italic> (c. 24–25) at level of posterior margin of coxae II, <italic>st4</italic> (c. 25–27) at level of posterior margin of coxae III, <italic>st5</italic> (c. 25–26) situated close to basal line of genital shield. Ventral shield covered by tile-like sculptural pattern. All ventral setae smooth, six pairs of ventral setae long (c. 75–96), the other two pairs short (c. 37–43). Two pairs of smooth adanal setae, first pair shorter (c. 20–21) than second pair (c. 33–35), postanal seta absent. Anal opening rounded, 21 long and 20 wide. Pedofossae deep and their surface smooth, without separated furrows for tarsi IV. Genital shield scutiform (c. 157 long and 95 wide at level of <italic>st4</italic>), anteriorly slightly peaked, its surface without sculptural pattern. Stigmata situated between coxae II and III, peritremes M-shaped.</p><fig id="F8" position="float" orientation="portrait"><object-id xmlns:xlink="http://www.w3.org/1999/xlink" content-type="doi" xlink:type="simple">10.3897/zookeys.1280.188887.figure8</object-id><object-id xmlns:xlink="http://www.w3.org/1999/xlink" content-type="arpha" xlink:type="simple">2E3ECD48-2F56-5F92-87FB-D30A0ACD8585</object-id><label>Figure 8.</label><caption><p><italic><tp:taxon-name><tp:taxon-name-part taxon-name-part-type="genus" reg="Hutufeideria">Hutufeideria</tp:taxon-name-part> <tp:taxon-name-part taxon-name-part-type="species" reg="sarawakensis">sarawakensis</tp:taxon-name-part></tp:taxon-name></italic> sp. nov., ventral view of female holotype.</p></caption><graphic xmlns:xlink="http://www.w3.org/1999/xlink" xlink:href="zookeys-1280-063_article-188887__-g008.jpg" id="oo_1651784.jpg" position="float" orientation="portrait" xlink:type="simple"><uri content-type="original_file" xlink:type="simple">https://binary.pensoft.net/fig/1651784</uri></graphic></fig><p><bold><italic>Tritosternum and parts of gnathosoma</italic></bold>. Not visible, covered by coxae I.</p><p><bold><italic>Legs</italic></bold> (Fig. <xref ref-type="fig" rid="F9">9A–D</xref>). Majority of setae on legs smooth, but some setae pilose. Claw of leg I smaller than on others, flap-like prolongation visible on femora of leg I–IV. Length of legs (from the basis of coxae to the tip of tarsi): leg I 275–278, leg II 203–205, leg III 253–254, leg IV 244–246.</p><fig id="F9" position="float" orientation="portrait"><object-id xmlns:xlink="http://www.w3.org/1999/xlink" content-type="doi" xlink:type="simple">10.3897/zookeys.1280.188887.figure9</object-id><object-id xmlns:xlink="http://www.w3.org/1999/xlink" content-type="arpha" xlink:type="simple">A7D2504F-23EC-5E2B-A545-024E21EFB7C3</object-id><label>Figure 9.</label><caption><p><italic><tp:taxon-name><tp:taxon-name-part taxon-name-part-type="genus" reg="Hutufeideria">Hutufeideria</tp:taxon-name-part> <tp:taxon-name-part taxon-name-part-type="species" reg="sarawakensis">sarawakensis</tp:taxon-name-part></tp:taxon-name></italic> sp. nov., female holotype (<bold>A–D</bold>), male paratype (<bold>E</bold>). <bold>A</bold>. Ventrolateral view of leg I; <bold>B</bold>. Ventrolateral view of leg II; <bold>C</bold>. Ventrolateral view of leg III; <bold>D</bold>. Ventrolateral view of leg IV; <bold>E</bold>. Intercoxal area.</p></caption><graphic xmlns:xlink="http://www.w3.org/1999/xlink" xlink:href="zookeys-1280-063_article-188887__-g009.jpg" id="oo_1651785.jpg" position="float" orientation="portrait" xlink:type="simple"><uri content-type="original_file" xlink:type="simple">https://binary.pensoft.net/fig/1651785</uri></graphic></fig><p><bold>Male</bold>. Length of idiosoma 625, width 367 (<italic>N</italic> = 1). Shape oval, posterior margin rounded.</p><p><bold><italic>Dorsal side</italic></bold>. Ornamentation and chaetotaxy as in female.</p><p><bold><italic>Ventral side</italic></bold>. Ornamentation and chaetotaxy of ventral shield as in female. Sternal shield without sculptural pattern, the positions of five pairs of smooth and c. 20–28 long sternal setae as in Fig. <xref ref-type="fig" rid="F9">9E</xref>. Genital shield rounded (40 long and 39 wide) and situated between coxae IV.</p><p>Nymphs and larvae unknown.</p></tp:treatment-sec><tp:treatment-sec sec-type="Etymology"><title>Etymology.</title><p>The name of the new species refers to the island where it was collected.</p></tp:treatment-sec><tp:treatment-sec sec-type="Remarks"><title>Remarks.</title><p>The new species has pine-tree-like setae on the caudal part of the dorsal shield; this character state is otherwise observed only in <italic><tp:taxon-name><tp:taxon-name-part taxon-name-part-type="genus" reg="Hutufeideria">H.</tp:taxon-name-part> <tp:taxon-name-part taxon-name-part-type="species" reg="virtuosa">virtuosa</tp:taxon-name-part></tp:taxon-name></italic> Hiramatsu, 1983. The most important differences between these two species are as follows: (1) the weakly sclerotized membranous caudal appendix is rounded in the known species versus apically serrate and bilobed in the new species; (2) the pits on the dorsal shield are oval in <italic><tp:taxon-name><tp:taxon-name-part taxon-name-part-type="genus" reg="Hutufeideria">H.</tp:taxon-name-part> <tp:taxon-name-part taxon-name-part-type="species" reg="virtuosa">virtuosa</tp:taxon-name-part></tp:taxon-name></italic> versus irregular in the new species, and (3) the ventral setae are short in the known species versus very long in the new species.</p><sec sec-type="Zoogeographical notes" id="sec6"><title>Zoogeographical notes</title><p>The known hutufeideriid species occur in the Austral-Asian region. The northern border of the family seems to be Japan, and the southern border is Australia. Based on available distribution data, the biodiversity hotspot for this family appears to be Southeast Asia; however, we have very little information about this family, and we should expect that many new species will be discovered in Southeast Asian soils in the near future.</p></sec></tp:treatment-sec></tp:taxon-treatment>
